# Supplementary material for: Combined analysis of miR-200 family and its significance for breast cancer
Source: Sci Rep. 2021 Feb 3;11:2980. doi: 10.1038/s41598-021-82286-1 (PMC7859396; doi:10.1038/s41598-021-82286-1)
Supplement: Supplementary file 4 — Supplementary Tables. [file 41598_2021_82286_MOESM4_ESM.xlsx]

## Sheet: S1
Title: Combined analysis of miR-200 family and its significance for breast cancer
Authors Fontana A, Barbano R, Dama E, Pasculli B, Rendina M, Morritti M, Melocchi V, Castelvetere M, Valori VM, Ravaioli S, Bravaccini S, Ciuffreda L, Graziano P, Maiello E, Copetti M, Fazio VM, Esteller M, Bianchi F, Parrella P.
Supplemental Table 1. Clinicopathological characteristics of TCGA cohorts
		COHORT B) TCGA limited to histotypes and stages represented in H-CSS N=822		COHORT C) TCGA with random disproportionate sampling N=451 a
Variable	Category	N	%	N	%
Tumor History	Primitive	822	100	451	100
	Recurrence	0	0	0	0
Menopause	Pre	185	22.5061	100	22.1729
	Post	533	64.8418	288	63.8581
	Peri (6-12_months_since_last_menstrual_period)	34	4.13625	19	4.21286
	Indeterminate	22	2.6764	12	2.66075
	NA	48	5.83942	32	7.09534
Histotype	NST	652	79.3187	405	89.8004
	NST+ILC	28	3.40633	8	1.77384
	ILC	142	17.2749	38	8.42572
Site	Bilateral	0	0	0	0
	Right	376	45.7421	209	46.3415
	Left	446	54.2579	242	53.6585
Metastases	M0	806	98.0535	435	96.4523
	M1	16	1.94647	16	3.54767
Stage (WHO 7)	Stage I	150	18.2482	90	19.9557
	Stage IIa	275	33.455	143	31.7073
	Stage IIb	200	24.3309	94	20.8426
	Stage IIIa	119	14.4769	60	13.3038
	Stage IIIb	15	1.82482	14	3.10421
	Stage IIIc	47	5.71776	34	7.5388
	Stage IV	16	1.94647	16	3.54767
	Early stage (I-IIIa)	744	90.5109	387	85.8093
	Late stage (IIIb-IV)	78	9.48905	64	14.1907
Histological Grade	Missing values	822	100	451	100
	1	0	0	0	0
	2	0	0	0	0
	3	0	0	0	0
Estrogen Receptor	Positive	593	72.1411	320	70.9534
	Negative	185	22.5061	108	23.9468
	Indeterminate	1	0.121655	0	0
	NA	43	5.23114	23	5.09978
Progesterone Receptor	Positive	521	63.382	277	61.4191
	Negative	253	30.7786	148	32.816
	Indeterminate	4	0.486618	2	0.443459
	NA	44	5.3528	24	5.32151
HER2neu	Amplified	126	15.3285	68	15.0776
	Negative	431	52.4331	241	53.4368
	Equivocal	142	17.2749	72	15.9645
	Indeterminate	4	0.486618	2	0.443459
	NA	119	14.4769	68	15.0776
Intrinsic Molecular Classification	Luminal A-like	372	45.2555	190	42.1286
	Luminal B-like	142	17.2749	86	19.0687
	HER2-amplified	60	7.29927	32	7.09534
	Triple Negative	130	15.8151	79	17.5166
	Normal-like	113	13.747	63	13.969
	NA	5	0.608273	1	0.221729
a weigths used for sampling are based on H-CSS distributions: NST=90.8%, NST+ILC=1.8%, ILC=7.4%; early stages=85.0%, late stages= 15.0%

## Sheet: S2
Title: Combined analysis of miR-200 family and its significance for breast cancer
Authors Fontana A, Barbano R, Dama E, Pasculli B, Rendina M, Morritti M, Melocchi V, Castelvetere M, Valori VM, Ravaioli S, Bravaccini S, Ciuffreda L, Graziano P, Maiello E, Copetti M, Fazio VM, Esteller M, Bianchi F, Parrella P.
Supplemental Table 2A. miRNAs expression in tumors, normal breast tissue from reductive mammoplasty (NBT) and margins
miRNA	Tumor (n=283)	NBT (n=13)	Margin (n=127)	p-value*	p-value*
	Median (IQR)	Median (IQR)	Median (IQR)	Tumour vs NBT	NBT vs Margin
hsa-miR-141	50.63 (26.44-86.6)	15.76 (6.62-22.74)	25.22 (5.46-46.34)	<0.0001	0.4133
hsa-miR-200a	48.29 (24.68-85.68)	18.96 (7.53-20.66)	26.41 (7.27-47.15)	0.0001	0.2769
hsa-miR-200b	198.35 (112.01-293.59)	72.09 (60.71-153.76)	78.98 (33.21-137.08)	0.0009	0.4718
hsa-miR-200c	793.15 (542.84-1194.55)	346.19 (276.46-512.78)	336.38 (99.01-630.25)	0.0005	0.1108
hsa-miR-429	48.48 (25.41-93.37)	12.87 (7.29-17.22)	20.22 (7.2-39.14)	<0.0001	0.0688
*p-value from two-sample t-test using log-transformed miRNAs expression
Supplemental Table 2B. Comparison between miRNAs expression in tumours tissues and their paired margins
miRNA	Tumor (n=127)	Margin (n=127)	p-value#
	Median (IQR)	Median (IQR)	Tumour vs Margin
hsa-miR-141	52.61 (23.83-87.48)	25.22 (5.46-46.34)	<0.0001
hsa-miR-200a	53.15 (26.19-97.62)	26.41 (7.27-47.15)	<0.0001
hsa-miR-200b	167.55 (89.48-271.25)	78.98 (33.21-137.08)	0.87
hsa-miR-200c	716.65 (455.88-1116.91)	336.38 (99.01-630.25)	<0.0001
hsa-miR-429	41.01 (18.50-93.37)	20.22 (7.2-39.14)	<0.0001
#p-value from paired sample t-test using log-transformed miRNAs expression

## Sheet: S3
Title: Combined analysis of miR-200 family and its significance for breast cancer
Authors Fontana A, Barbano R, Dama E, Pasculli B, Rendina M, Morritti M, Melocchi V, Castelvetere M, Valori VM, Ravaioli S, Bravaccini S, Ciuffreda L, Graziano P, Maiello E, Copetti M, Fazio VM, Esteller M, Bianchi F, Parrella P.
Supplemental Table 3A. miRNAs expression in tumour and normal breast tissues in TCGA cohort
miRNA	Tumor (n=451)	Normal (n=104)	p-value*
	Median (IQR)	Median (IQR)	Tumor vs Normal
hsa-miR-200a	9.34 (8.43-10.14)	7.19 (5.98-8.24)	<0.0001
hsa-miR-200b	10.51 (9.68-11.31)	8.99 (7.99-9.87)	<0.0001
hsa-miR-200c	14.60 (13.92-15.36)	13.33 (12.40-13.98)	<0.0001
hsa-miR-141	11.36 (10.59-12.08)	8.63 (7.50-9.76)	<0.0001
hsa-miR-429	8.07 (7.15-8.84)	5.36 (4.27-6.53)	<0.0001
*p-value for Wilcoxon rank sum test using log2-transformed miRNAs expression
Supplemental Table 3B. miRNAs expression in tumors and matched normal breast tissues in TCGA cohort
miRNA	Tumor (n=48)	Normal (n=48)	p-value*
	Median (IQR)	Median (IQR)	Tumor vs Normal
hsa-miR-200a	9.18 (8.48-9.79)	7.39 (6.28-8.47)	<0.0001
hsa-miR-200b	10.23 (9.61-10.93)	9.26 (8.43-10.09)	0.0001689
hsa-miR-200c	14.36 (13.77-14.86)	13.70 (12.57-14.04)	<0.0001
hsa-miR-141	10.91 (10.25-11.41)	9.00 (7.74-10.08)	<0.0001
hsa-miR-429	7.79 (7.21-8.53)	5.64 (4.78-6.71)	<0.0001
*p-value for Wilcoxon signed rank test for paired samples using log2-transformed miRNAs expression

## Sheet: S4
Title: Combined analysis of miR-200 family and its significance for breast cancer
Authors Fontana A, Barbano R, Dama E, Pasculli B, Rendina M, Morritti M, Melocchi V, Castelvetere M, Valori VM, Ravaioli S, Bravaccini S, Ciuffreda L, Graziano P, Maiello E, Copetti M, Fazio VM, Esteller M, Bianchi F, Parrella P.
Supplemental Table 4A. Association among miRNAs and clinicopathological characteristics in TCGA cohort
		TCGA COHORT C (N=451)		miR-200a-3p		miR-200b-3p		miR-200c-3p		miR-141-3p		miR-429
Variable	Category	N	%	Median (Q1;Q3)	p-value	Median (Q1;Q3)	p-value	Median (Q1;Q3)	p-value	Median (Q1;Q3)	p-value	Median (Q1;Q3)	p-value
Menopause	Pre	100	22.1729	9.39 (8.54;10.07)	0.14	10.52 (9.86;11.13)	0.37	14.56 (13.86;15.21)	0.48	11.39 (10.48;12.20)	0.72	8.07 (7.27;8.83)	0.46
	Post	288	63.8581	9.28 (8.32;10.16)		10.51 (9.62;11.33)		14.62 (13.85;15.40)		11.36 (10.61;12.05)		8.01 (6.98;8.84)
	Peri (6-12_months_since_last_menstrual_period)	19	4.21286	9.75 (8.94;10.73)		11.21 (9.96;11.76)		14.87 (14.38;15.51)		11.37 (10.81;12.00)		8.58 (7.99;9.02)
	Indeterminate	12	2.66075	8.83 (8.15;9.70)		10.13 (9.65;10.46)		14.27 (13.81;15.01)		11.00 (10.09;12.08)		7.52 (7.04;8.28)
	NA	32	7.09534	9.55 (9.08;10.19)		10.68 (10.14;11.33)		14.71 (14.20;15.58)		11.21 (10.70;12.16)		8.17 (7.53;8.80)
Histotype	NST	405	89.8004	9.29 (8.39;10.06)	0.0128	10.48 (9.63;11.16)	0.0009	14.54 (13.85;15.29)	0.0013	11.31 (10.52;12.04)	0.18	8.02 (7.11;8.80)	0.12
	NST+ILC	8	1.77384	9.84 (9.00;10.62)		10.54 (10.22;11.89)		15.22 (14.31;15.73)		12.14 (10.72;12.49)		8.17 (7.45;9.78)
	ILC	38	8.42572	9.91 (9.12;10.82)		11.28 (10.41;12.11)		15.36 (14.72;15.96)		11.74 (11.21;12.46)		8.46 (7.44;9.10)
Site	Right	209	46.3415	9.41 (8.39;10.23)	0.12	10.62 (9.68;11.60)	0.0532	14.72 (14.00;15.51)	0.19	11.40 (10.63;12.15)	0.41	8.12 (7.26;9.01)	0.08
	Left	242	53.6585	9.32 (8.46;10.06)		10.46 (9.65;11.14)		14.56 (13.77;15.27)		11.31 (10.47;12.01)		8.01 (7.11;8.78)
Stage (WHO 7)	Stage I	90	19.9557	9.51 (8.74;10.25)	0.4	10.65 (9.95;11.50)	0.32	14.85 (14.13;15.48)	0.22	11.50 (10.74;12.15)	0.79	8.13 (7.31;8.85)	0.78
	Stage II	237	52.5499	9.34 (8.44;10.10)		10.57 (9.68;11.26)		14.52 (13.85;15.33)		11.37 (10.46;12.14)		8.13 (7.26;8.83)
	Stage III	108	23.9468	9.12 (8.17;10.07)		10.21 (9.60;11.29)		14.63 (13.99;15.37)		11.18 (10.63;11.92)		7.84 (7.01;8.95)
	Stage IV	16	3.54767	8.97 (8.60;10.55)		10.33 (9.59;11.33)		14.49 (13.23;15.02)		11.07 (10.59;11.68)		7.83 (7.21;8.64)
Estrogen Receptor	Positive	320	70.9534	9.36 (8.46;10.07)	0.07	10.51 (9.74;11.27)	0.0312	14.58 (13.93;15.34)	0.83	11.37 (10.51;12.01)	0.7	7.95 (7.12;8.74)	0.53
	Negative	108	23.9468	9.14 (8.31;10.21)		10.32 (9.38;11.31)		14.57 (13.78;15.36)		11.31 (10.66;12.31)		8.17 (7.20;9.30)
Progesterone Receptor	Positive	277	61.4191	9.45 (8.44;10.07)	0.35	10.51 (9.71;11.24)	0.17	14.61 (13.90;15.36)	0.58	11.36 (10.47;12.05)	0.46	7.93 (7.14;8.76)	0.92
	Negative	148	32.816	9.19 (8.41;10.20)		10.41 (9.62;11.31)		14.54 (13.91;15.28)		11.32 (10.71;12.15)		8.17 (7.14;9.09)
HER2neu	Amplified	68	15.0776	9.22 (8.34;10.13)	0.58	10.23 (9.50;10.96)	0.12	14.32 (13.58;14.87)	0.0214	11.27 (10.29;11.90)	0.74	7.82 (6.99;8.82)	0.47
	Negative	241	53.4368	9.34 (8.39;10.06)		10.51 (9.63;11.33)		14.65 (13.96;15.36)		11.36 (10.63;12.05)		8.10 (7.26;8.84)
Intrinsic Molecular Classification	Luminal A-like	190	42.1286	9.55 (8.55;10.25)	0.02	10.69 (9.87;11.43)	0.006	14.78 (13.97;15.48)	0.0517	11.41 (10.57;12.08)	0.021	8.01 (7.16;8.88)	0.14
	Luminal B-like	86	19.0687	9.05 (8.33;9.88)		10.39 (9.65;10.90)		14.54 (14.08;15.33)		11.48 (10.72;12.06)		7.90 (7.01;8.58)
	HER2-amplified	32	7.09534	8.87 (8.11;10.35)		9.99 (9.26;11.35)		14.54 (13.51;15.24)		11.19 (10.58;11.73)		8.15 (6.62;9.17)
	Triple Negative	79	17.5166	9.53 (8.60;10.30)		10.61 (9.58;11.57)		14.65 (13.93;15.61)		11.53 (10.92;12.40)		8.26 (7.35;9.36)
	Normal-like	63	13.969	9.20 (8.47;9.84)		10.36 (9.60;11.02)		14.32 (13.70;14.95)		10.90 (10.23;11.67)		7.85 (7.07;8.62)
Supplemental Table 4B. Univariate and multivariable analyses of the association among miRNAs and clinicopathological characteristics in the TCGA cohort
TCGA COHORT C (N=451)		Univariate analysis - p-value	Multivariable analysis - p-value
miR-200a-3p	Histotype	0.0128	0.022
	Stage	0.4	0.3341
	Intrinsic Molecular Classification	0.02	0.0966
miR-200b-3p	Histotype	0.0009	0.0029
	Stage	0.32	0.2478
	Intrinsic Molecular Classification	0.006	0.1419
miR-200c-3p	Histotype	0.0013	0.001
	Stage	0.22	0.0686
	Intrinsic Molecular Classification	0.0517	0.0395
miR-141-3p	Histotype	0.18	0.06
	Stage	0.79	0.45
	Intrinsic Molecular Classification	0.021	0.0102

## Sheet: S5 
Title: Combined analysis of miR-200 family and its significance for breast cancer
Authors Fontana A, Barbano R, Dama E, Pasculli B, Rendina M, Morritti M, Melocchi V, Castelvetere M, Valori VM, Ravaioli S, Bravaccini S, Ciuffreda L, Graziano P, Maiello E, Copetti M, Fazio VM, Esteller M, Bianchi F, Parrella P.
Supplemental Table 5. Univariable Cox models for all time-to-event outcomes on H-CSS patient cohort without syncronous metastases (n=268)
Outcome	Classification	Clinical variable	N.total	N.events	Group*	HR (95%CI)	p-value	p-overall
Cancer Specific Survival (CSS)	Continous Variables	Age	268	30	>59.68 vs. ≤59.68	1.77 (0.85-3.69)	0.126	0.1256
		Tumor	268	30	>2.5 vs. ≤2.5	4.83 (2.14-10.86)	0.0001	0.0001
		Ki67	248	26	>30 vs. ≤30	1.97 (0.89-4.35)	0.092	0.092
		hsa-miR-141	264	29	>50.01 vs. ≤50.01	0.73 (0.35-1.53)	0.406	0.4058
		hsa-miR-200a	264	29	>47.84 vs. ≤47.84	1.02 (0.49-2.11)	0.965	0.9646
		hsa-miR-200b	264	29	>197.15 vs. ≤197.15	0.77 (0.37-1.61)	0.492	0.4924
		hsa-miR-200c	264	29	>794.84 vs. ≤794.84	0.97 (0.47-2.01)	0.938	0.9384
		hsa-miR-429	264	29	>46.69 vs. ≤46.69	0.82 (0.39-1.71)	0.598	0.5976
	Categorical variables	Menopause	268	30	Yes vs. No	1.68 (0.72-3.91)	0.23	0.2301
		Site	268	30	DX vs. BIL	0.12 (0.02-0.96)	0.045	0.0751
					SX vs. BIL	0.09 (0.01-0.73)	0.024
		T	268	30	T2 vs. T1	2.32 (0.77-7.01)	0.134	0.0019
					T3 vs. T1	1.1 (0.12-9.84)	0.933
					T4 vs. T1	7.42 (2.32-23.75)	0.001
		N	268	30	N1 vs. N0	1.32 (0.48-3.65)	0.587	0.0017
					N2 vs. N0	2.21 (0.65-7.56)	0.205
					N3 vs. N0	5.38 (2.09-13.89)	0.001
		Stage (WHO 7)	268	30	Stage IIA vs. Stage I	1.56 (0.32-7.52)	0.578	0.0356
					Stage IIB vs. Stage I	2.68 (0.52-13.84)	0.239
					Stage IIIa vs. Stage I	2.03 (0.29-14.41)	0.479
					Stage IIIb vs. Stage I	6.3 (1.31-30.4)	0.022
					Stage IIIC vs. Stage I	5.39 (1.12-25.95)	0.036
		Grade	243	27	2 vs. 1	1.97 (0.25-15.38)	0.518	0.0651
					3 vs. 1	4.48 (0.59-33.77)	0.146
		Estrogen Receptor	268	30	Positive vs Negative	0.27 (0.13-0.54)	<0.001	0.0003
		Progesterone Receptor	268	30	Positive vs Negative	0.31 (0.15-0.63)	0.001	0.0013
		Surrogate Molecular Classification	253	28	HER2 vs. Luminal A -like	11.93 (2.53-56.22)	0.002	0.0143
					Luminal B-like vs. Luminal A-like	5.51 (1.23-24.62)	0.025
					Triple Negative vs Luminal A-like	8.11 (1.64-40.18)	0.01
Disease Free Survival (DFS)	Continous Variables	Age	268	56	>59.68 vs. ≤59.68	1.46 (0.85-2.49)	0.167	0.167
		Tumor	268	56	>2.5 vs. ≤2.5	2.9 (1.68-5.02)	<0.001	0.0001
		Ki67	248	50	>30 vs. ≤30	2.05 (1.16-3.62)	0.014	0.0141
		hsa-miR-141	264	54	>50.01 vs. ≤50.01	1.24 (0.72-2.13)	0.442	0.4423
		hsa-miR-200a	264	54	>47.84 vs. ≤47.84	1.07 (0.62-1.84)	0.797	0.7974
		hsa-miR-200b	264	54	>197.15 vs. ≤197.15	1.08 (0.63-1.85)	0.782	0.7825
		hsa-miR-200c	264	54	>794.84 vs. ≤794.84	1.47 (0.85-2.54)	0.166	0.1657
		hsa-miR-429	264	54	>46.69 vs. ≤46.69	0.9 (0.53-1.54)	0.703	0.7029
	Categorical variables	Menopause	268	56	Yes vs. No	1.12 (0.63-1.99)	0.702	0.7016
		Site	268	56	DX vs. BIL	0.14 (0.02-1.08)	0.059	0.1518
					SX vs. BIL	0.18 (0.02-1.3)	0.089
		T	268	56	T2 vs. T1	1.43 (0.72-2.85)	0.308	0.0014
					T3 vs. T1	1.27 (0.36-4.5)	0.715
					T4 vs. T1	4.26 (1.94-9.38)	<0.001
		N	268	56	N1 vs. N0	1.43 (0.7-2.89)	0.326	0.0005
					N2 vs. N0	2.1 (0.88-5)	0.096
					N3 vs. N0	4.29 (2.09-8.81)	<0.001
		Stage (WHO 7)	268	56	Stage IIA vs. Stage I	1.41 (0.51-3.87)	0.51	0.0102
					Stage IIB vs. Stage I	2.16 (0.72-6.48)	0.171
					Stage IIIa vs. Stage I	2.02 (0.59-7)	0.265
					Stage IIIb vs. Stage I	4.21 (1.4-12.69)	0.011
					Stage IIIC vs. Stage I	4.35 (1.53-12.43)	0.006
		Grade	243	52	2 vs. 1	2.58 (0.61-10.94)	0.198	0.1121
					3 vs. 1	3.82 (0.9-16.14)	0.069
		Estrogen Receptor	268	56	Positive vs Negative	0.41 (0.24-0.7)	0.001	0.0011
		Progesterone Receptor	268	56	Positive vs Negative	0.46 (0.27-0.78)	0.004	0.0039
		Surrogate Molecular Classification	253	52	HER2 vs. Luminal A -like	5.08 (1.93-13.36)	0.001	0.0046
					Luminal B-like vs. Luminal A-like	3.29 (1.42-7.64)	0.006
					Triple Negative vs Luminal A-like	4.61 (1.78-11.92)	0.002
Metastases Free Survival (MFS)	Continous Variables	Age	263	55	>59.68 vs. ≤59.68	1.06 (0.62-1.82)	0.827	0.8268
		Tumor	263	55	>2.5 vs. ≤2.5	4.32 (2.41-7.73)	<0.001	<.0001
		Ki67	243	50	>30 vs. ≤30	2.03 (1.14-3.59)	0.015	0.0155
		hsa-miR-141	259	53	>50.01 vs. ≤50.01	1.05 (0.61-1.81)	0.867	0.867
		hsa-miR-200a	259	53	>47.84 vs. ≤47.84	0.99 (0.57-1.7)	0.961	0.9606
		hsa-miR-200b	259	53	>197.15 vs. ≤197.15	0.88 (0.51-1.52)	0.649	0.6486
		hsa-miR-200c	259	53	>794.84 vs. ≤794.84	1.21 (0.7-2.09)	0.487	0.4871
		hsa-miR-429	259	53	>46.69 vs. ≤46.69	0.74 (0.43-1.29)	0.287	0.2865
	Categorical variables	Menopause	263	55	Yes vs. No	1.01 (0.57-1.77)	0.984	0.9838
		T	263	55	T2 vs. T1	1.8 (0.87-3.74)	0.115	0.0011
					T3 vs. T1	2 (0.63-6.42)	0.242
					T4 vs. T1	5.26 (2.25-12.3)	<0.001
		N	263	55	N1 vs. N0	1.11 (0.53-2.33)	0.785	<0.0001
					N2 vs. N0	1.94 (0.78-4.8)	0.154
					N3 vs. N0	5.46 (2.73-10.9)	<0.001
		Stage (WHO 7)	263	55	Stage IIA vs. Stage I	1.6 (0.53-4.86)	0.408	0.0002
					Stage IIB vs. Stage I	1.97 (0.57-6.75)	0.281
					Stage IIIa vs. Stage I	2.62 (0.7-9.77)	0.152
					Stage IIIb vs. Stage I	5.33 (1.65-17.2)	0.005
					Stage IIIC vs. Stage I	6.75 (2.22-20.54)	0.001
		Grade	240	50	2 vs. 1	2.34 (0.55-9.95)	0.249	0.077
					3 vs. 1	3.81 (0.9-16.08)	0.069
		Estrogen Receptor	263	55	Positive vs Negative	0.42 (0.25-0.73)	0.002	0.002
		Progesterone Receptor	263	55	Positive vs Negative	0.46 (0.27-0.79)	0.005	0.005
		Surrogate Molecular Classification	248	52	HER2 vs. Luminal A -like	6.72 (2.29-19.67)	0.001	0.0028
					Luminal B-like vs. Luminal A-like	5 (1.92-13.01)	0.001
					Triple Negative vs Luminal A-like	6.09 (2.12-17.55)	0.001
* Median cut-off was used for continuous variables

## Sheet: S6
Title: Combined analysis of miR-200 family and its significance for breast cancer
Authors Fontana A, Barbano R, Dama E, Pasculli B, Rendina M, Morritti M, Melocchi V, Castelvetere M, Valori VM, Ravaioli S, Bravaccini S, Ciuffreda L, Graziano P, Maiello E, Copetti M, Fazio VM, Esteller M, Bianchi F, Parrella P.
Supplemental Table 6. Multivariable Cox models for all time-to-event outcomes on H-CSS patient cohort without syncronous metastases (n=268)
Outcome	Clinical variable	N.total	N.events	Group comparisons (median as cut-off)	HR (95%CI)	p-value
Cancer Specific Survival (CSS)	hsa-miR-141	249	27	>50.01 vs. ≤50.01	1.17 (0.53-2.57)	0.701
	hsa-miR-200a	249	27	>47.84 vs. ≤47.84	1.25 (0.57-2.71)	0.578
	hsa-miR-200b	249	27	>197.15 vs. ≤197.15	0.76 (0.35-1.66)	0.497
	hsa-miR-200c	249	27	>794.84 vs. ≤794.84	1.04 (0.48-2.27)	0.922
	hsa-miR-429	249	27	>46.69 vs. ≤46.69	0.83 (0.38-1.81)	0.645
Disease Free Survival (DFS)	hsa-miR-141	249	50	>50.01 vs. ≤50.01	1.82 (1.01-3.30)	0.047
	hsa-miR-200a	249	50	>47.84 vs. ≤47.84	1.22 (0.69-2.15)	0.503
	hsa-miR-200b	249	50	>197.15 vs. ≤197.15	1.04 (0.59-1.84)	0.901
	hsa-miR-200c	249	50	>794.84 vs. ≤794.84	1.48 (0.82-2.65)	0.19
	hsa-miR-429	249	50	>46.69 vs. ≤46.69	0.91 (0.51-1.61)	0.741
Metastases Free Survival (MFS)	hsa-miR-141	244	50	>50.01 vs. ≤50.01	1.69 (0.93-3.06)	0.084
	hsa-miR-200a	244	50	>47.84 vs. ≤47.84	1.21 (0.69-2.14)	0.504
	hsa-miR-200b	244	50	>197.15 vs. ≤197.15	0.72 (0.40-1.30)	0.277
	hsa-miR-200c	244	50	>794.84 vs. ≤794.84	1.15 (0.65-2.04)	0.632
	hsa-miR-429	244	50	>46.69 vs. ≤46.69	0.68 (0.38-1.21)	0.191
Models were adjusted for stage (WHO 7) and Surrogate Molecular Classification

## Sheet: S7
Title: Combined analysis of miR-200 family and its significance for breast cancer
Authors Fontana A, Barbano R, Dama E, Pasculli B, Rendina M, Morritti M, Melocchi V, Castelvetere M, Valori VM, Ravaioli S, Bravaccini S, Ciuffreda L, Graziano P, Maiello E, Copetti M, Fazio VM, Esteller M, Bianchi F, Parrella P.
Supplemental Table 7A. Univariate Cox regression models for Overall Survival in TCGA cohorts
Univariate analysis	TCGA COHORT C1 (N=435)				TCGA COHORT B1 (N=806)
	N=435	N events=56	HR (95%CI)	p-value	N=806	N events=101	HR (95%CI)	p-value
Stage
Stage II (vs Stage I)	237	26	2.08 (0.85-5.05)	0.11	475	57	2.32 (1.18-4.54)	0.0144
Stage III (vs Stage I)	108	24	4.60 (1.87-11.30)	0.0009	181	34	3.82 (1.89-7.74)	0.0002
Estrogen Receptor
Negative (vs Positive)	105	19	2.22 (1.25-3.95)	0.0067	182	28	1.65 (1.06-2.58)	0.0276
Progesterone Receptor
Negative (vs Positive)	141	23	1.84 (1.05-3.23)	0.0326	246	33	1.29 (0.84-1.97)	0.25
HER2neu
Amplified (vs Negative)	65	11	2.31 (1.11-4.79)	0.025	123	17	1.94 (1.10-3.44)	0.0228
Surrogate Molecular Classification
Luminal B-like (vs Luminal A-like)	83	6	1.21 (0.47-3.14)	0.7	139	12	1.21 (0.62-2.34)	0.57
HER2-amplified (vs Luminal A-like)	30	5	2.62 (0.95-7.23)	0.06	58	8	1.92 (0.89-4.15)	0.1
Triple negative (vs Luminal A-like)	76	9	1.77 (0.77-4.06)	0.18	127	14	1.28 (0.69-2.39)	0.43
Normal-like (vs Luminal A-like)	61	20	3.96 (2.01-7.78)	<0.0001	111	31	3.07 (1.87-5.04)	<0.0001
miR-200a-3p
continuous	435	56	1.02 (0.85-1.24)	0.82	806	101	0.97 (0.84-1.12)	0.63
high (vs low); cut-off=median	218	31	1.09 (0.64-1.85)	0.75	404	52	0.96 (0.64-1.42)	0.82
miR-200b-3p
continuous	435	56	1.00 (0.82-1.23)	0.97	806	101	0.98 (0.85-1.14)	0.82
high (vs low); cut-off=median	218	28	0.98 (0.58-1.65)	0.92	403	51	0.99 (0.67-1.47)	0.96
miR-200c-3p
continuous	435	56	0.86 (0.68-1.10)	0.22	806	101	0.88 (0.73-1.06)	0.18
high (vs low); cut-off=median	218	25	0.68 (0.40-1.16)	0.16	403	46	0.69 (0.46-1.02)	0.06
miR-141-3p
continuous	435	56	0.90 (0.74-1.11)	0.34	806	101	0.92 (0.78-1.08)	0.3
high (vs low); cut-off=median	218	22	0.59 (0.34-1.00)	0.05	403	40	0.67 (0.45-1.00)	0.05
miR-429
continuous	435	56	1.05 (0.88-1.26)	0.6	806	101	1.04 (0.90-1.19)	0.62
high (vs low); cut-off=median	217	28	0.95 (0.56-1.61)	0.85	402	52	1.10 (0.74-1.62)	0.65
Supplemental Table 7B. Multivariable Cox regression models for Overall survival in TCGA cohorts
Multivariable analysis adjusted by Stage and Surrogate Molecular Classification	TCGA COHORT C1 (N=435)				TCGA COHORT B1 (N=806)
	N=435	N events=56	HR (95%CI)	p-value	N=806	N events=101	HR (95%CI)	p-value
miR-200c-3p
continuous	435	56	1.02 (0.78-1.32)	0.9	806	101	0.96 (0.79-1.16)	0.65
high (vs low); cut-off=median	218	25	0.99 (0.56-1.75)	0.98	403	46	0.80 (0.54-1.19)	0.27
miR-141-3p
continuous	435	56	1.06 (0.83-1.35)	0.64	806	101	1.00 (0.84-1.19)	0.99
high (vs low); cut-off=median	218	22	0.90 (0.50-1.64)	0.74	403	40	0.80 (0.53-1.22)	0.3

## Sheet: S8
Title: Combined analysis of miR-200 family and its significance for breast cancer
Authors Fontana A, Barbano R, Dama E, Pasculli B, Rendina M, Morritti M, Melocchi V, Castelvetere M, Valori VM, Ravaioli S, Bravaccini S, Ciuffreda L, Graziano P, Maiello E, Copetti M, Fazio VM, Esteller M, Bianchi F, Parrella P.
Supplemental Table 8. Description of the studies evaluating miR-200 family members in Breast Cancer
Study (year)	Sample Type	Assay	N	Stage	miRNA	Clinical values	OS (HR 95%CI)	DFS (HR 95%CI)	Analisys
Antolin S et al. (2015) (23)	Peripheral Blood	qRT-PCR	57	MBC	miR-141	assessment of prognostic value	0.33 (0.13-0.81)	0.4 (0.17-0.99)	univariable
					miR-200c		3.49 (1.41-6.63)	2.68 (1.12-6.44)	univariable
Medhavan D et al. (2016) - MBC discovery cohort (24)	plasma	qRT-PCR	237	MBC	mIR-141	assessment of prognostic value	3.04 (1.96-4.72)	1.51 (1.09-2.08)	univariable
					miR-200a		3.56 (2.31-5.5)	1.44 (1.04-2.01)	univariable
					miR-200b		3.21 (2.07-4.96)	1.61 (1.15-2.22)	univariable
					miR-200c		2.32 (1.5-3.6)	1.62 (1.17-2.23)	univariable
					miR-429		3.47 (2.25-5.36)	1.58 (1.15-2.17)	univariable
Medhavan D et al. (2016) - BC independent cohort (24)	plasma	qRT-PCR	335	MBC	mIR-141	assessment of prognostic value	0.99 (0.68-1.45)		univariable
					miR-200a		2.77 (1.82-4.2)		univariable
					miR-200b		1.92 (1.29-2.86)		univariable
					miR-200c		1.72 (1.16-2.55)		univariable
					miR-429		1.13 (0.77-1.66)		univariable
Debeb BG et al. (2016) (25)	serum	qRT.PCR	105	MBC	miR-141	assessment of prognostic value	7.22 (3.46-15.06)	4.77 (2.61-8.71)	univariable
Amorim M et al. (2019) (15)	tissue	qRT-PCR	139	Luminal	miR-200b	assessment of prognostic value	Not determined	0.231 (0.094-0.564)	multivariable
Yu SJ et al. (2013) (6)	tissue	qRT-PCR	110	Stage I-IV	miR-200a	Association with clinicopathological variables	Not determined	Not Reported	not determined
Ye F et al. (2014) (3)	tissue	ISH	134	Stage I-IV	miR-200b	assessment of prognostic value	Not Repored	Not Reported	univariable
						Association with clinicopathological variables
Song C et al. (2015) (5)	tissue	ISH	134	Stage I-IV	miR-200c	Association with clinicopathological variables	Not determined	Not Reported	not determined
